# Supplementary material for: RNA-directed activation of cytoplasmic dynein-1 in reconstituted transport RNPs
Source: eLife. 2018 Jun 26;7:e36312. doi: 10.7554/eLife.36312 (PMC6056234; doi:10.7554/eLife.36312)
Supplement: Figure 5—figure supplement 1—source data 1. — Raw, unfitted values for dynein velocity and run length were used to calculate statistical significance in Figure 5—figure supplement 1A,B. [file elife-36312-fig5-figsupp1-data1.xlsx]

## Sheet: Sheet1
Figure 5 - figure supplement 1A	Dynein velocity bin center (μm sec-1; frequency distribution)	Frequency of dynein velocity -RNA	Frequency of dynein velocity +hairy RNA	Dynein velocity -RNA (μm sec-1; raw values)	Dynein velocity +hairy RNA (μm sec-1; raw values)		Figure 5 - figure supplement 1B	Dynein run length bin center (μm; 1-cumulative frequency distribution)	1-cumulative frequency of dynein run length -RNA	1-cumulative frequency of dynein run length +hairy RNA	Dynein run length -RNA (μm; raw, unfitted values)	Dynein run length +hairy RNA (μm; raw, unfitted values)
	0	0.16129	0.121212	1.48725	0.652969			0	0.777344	0.92674	15.855	5.25
	0.2	0.431085	0.256198	0.982537	1.04475			2	0.453125	0.6337	1.995	1.05
	0.4	0.102639	0.112948	0.14314	1.17681			4	0.273438	0.446886	0.945	11.235
	0.6	0.0879765	0.123967	0.930825	1.10451			6	0.1875	0.29304	4.725	3.885
	0.8	0.0821114	0.101928	1.55137	0.0160891			8	0.128906	0.157509	3.15	4.62
	1	0.0469208	0.118457	0.186165	0.287306			10	0.0820312	0.0879121	0.945	11.235
	1.2	0.0381232	0.0909091	0.107976	0.190562			12	0.0429688	0.021978	1.26	3.57
	1.4	0.0322581	0.046832	0.11625	1.49044			14	0.0273438	0.010989	0.945	2.415
	1.6	0.0117302	0.0192837	0.180994	0.263068			16	0.0078125	0	4.41	10.605
	1.8	0	0.00826446	0.188233	0.96117			18	0.0078125	0	8.295	16.59
	2	0.0058651	0	0.16548	0.27059			20	0.00390625	0	7.35	4.725
	2.2	0	0	1.44795	0.470137			22	0.00390625	0	15.225	2.835
				1.6548	0.0896395			24	0	0	1.995	4.62
				0.641235	1.61936						1.89	0.63
				1.39148	1.21191						1.995	7.14
				0.78603	0.0804457						16.695	1.26
				0.74466	1.41041						0.525	5.145
				0.302415	1.04475						0.63	3.675
				0.723975	0.940275						6.93	5.25
				1.34452	0.194115						8.085	5.145
				0.0397152	1.07964						1.785	1.155
				0.155138	0.4179						2.73	5.46
				0.344819	0.268083						0.945	12.495
				0.788512	0.11931						4.095	1.365
				0.530984	0.51548						2.205	6.93
				0.251116	0.123907						4.305	7.245
				0.192164	0.803622						3.78	1.575
				0.62055	0.930872						1.05	5.565
				0.806715	0.164235						6.195	8.82
				0.361988	0.90538						0.525	1.47
				0.256908	1.46265						11.97	0.735
				0.155138	0.90538						3.78	15.96
				0.0955647	0.20895						2.415	6.615
				0.118111	0.79401						1.47	1.05
				0.20685	0.144593						14.7	0.84
				0.0874975	1.18412						4.095	5.67
				0.103425	0.285008						3.15	2.205
				1.2411	1.10743						2.52	2.31
				0.147691	1.2537						4.62	5.04
				0.274283	0.108445						11.76	2.625
				0.20685	0.0812815						0.63	5.67
				0.153483	1.32328						3.36	2.31
				0.131557	1.19666						2.1	1.47
				0.269732	0.69643						0.735	4.725
				0.308	0.33432						7.14	0.84
				0.156792	1.12833						0.945	0.525
				0.26332	0.130594						2.1	0.945
				1.03425	1.11433						1.365	7.245
				1.6548	0.0956991						4.2	7.875
				0.12411	0.590075						6.615	6.615
				1.2411	0.652969						3.78	6.09
				0.85698	1.61184						1.47	1.47
				0.197542	0.15316						1.05	0.945
				0.354541	0.225039						0.945	4.83
				0.62055	1.17534						0.945	1.26
				0.66192	0.16716						0.735	3.99
				0.137969	0.174055						1.155	0.84
				0.111285	0.188055						2.94	8.82
				0.215124	1.09699						6.405	2.625
				0.137969	0.151907						3.045	4.41
				0.0380604	0.54327						2.625	3.045
				2.0685	1.12833						3.465	7.98
				1.34452	0.364409						0.945	9.45
				0.107355	1.31638						1.47	3.675
				0.465413	1.21191						0.945	2.415
				0.0974263	1.46265						8.4	7.14
				0.62055	0.470137						2.205	5.355
				0.4137	1.37301						9.345	8.295
				1.42209	0.62685						4.515	0.945
				0.112733	0.203517						3.78	4.305
				0.723975	0.00982065						6.3	2.73
				0.517125	1.09699						0.63	2.94
				0.14314	0.32638						6.195	2.415
				0.465413	1.2537						1.155	3.36
				0.0062055	1.21191						4.41	4.2
				0.758519	0.181369						1.05	2.205
				0.0891524	1.35817						0.945	0.735
				0.113767	0.273307						1.155	3.255
				0.401871	0.71649						1.26	8.505
				0.742411	1.2537						0.63	1.05
				1.37214	0.522375						0.525	1.47
				0.0359667	0.580463						1.155	8.4
				0.121206	0.058506						11.235	5.67
				0.11684	1.18412						0.735	11.34
				0.0848232	0.171966						1.89	1.89
				0.72765	0.381125						0.63	7.665
				0.168815	0.371513						0.735	4.2
				0.111434	0.940275						2.1	5.88
				0.29106	0.24468						1.05	2.415
				1.11746	0.90538						7.35	2.1
				0.213929	1.46265						4.725	2.73
				0.356341	1.39307						1.26	6.405
				0.155925	0.156713						11.13	0.63
				1.11518	0.66864						3.675	1.89
				0.485031	1.19394						5.67	2.835
				0.051975	0.87759						7.035	11.235
				1.2474	0.29253						1.995	5.145
				0.051975	0.498346						2.73	5.985
				0.0567567	1.41041						0.84	1.68
				0.485031	0.261188						4.095	1.365
				0.051975	0.48748						6.93	1.575
				0.226819	0.47766						5.775	10.29
				0.17817	0.020895						1.785	3.15
				0.0945945	0.522375						1.68	1.89
				0.0952182	0.452795						9.345	1.365
				0.146154	0.612015						9.03	0.945
				0.491476	1.61184						0.63	1.785
				0.58212	0.0616403						1.365	2.205
				0.16632	1.01696						11.865	5.67
				0.215384	0.114505						11.76	4.935
				0.0640332	0.243845						2.31	9.66
				0.14553	0.0695803						4.2	3.57
				0.18711	0.911858						9.87	2.73
				0.2079	1.20146						12.285	6.51
				0.121206	0.464287						11.445	9.975
				0.230977	0.118057						9.66	8.4
				0.346569	0.910395						3.675	1.785
				0.193139	0.0896395						1.155	9.765
				0.0975051	0.62685						1.155	11.97
				0.0819126	0.705206						0.84	1.995
				0.66528	0.617865						0.42	3.255
				0.2079	0.814905						3.36	5.04
				0.16632	0.787533						5.985	2.52
				0.15738	1.19101						10.815	11.655
				1.4553	0.8358						13.23	7.35
				0.0683991	0.90538						15.54	5.04
				0.112474	0.12537						0.42	2.1
				0.114553	0.731325						0.735	11.55
				1.31663	0.89556						1.785	3.255
				1.35135	0.37611						1.995	9.135
				0.8316	0.90538						1.365	1.575
				2.02703	0.470137						0.525	3.15
				0.0733887	0.470137						0.735	7.455
				0.0172557	0.16716						1.365	1.575
				0.118711	0.731325						3.675	12.075
				0.047817	0.854814						4.62	4.83
				1.0395	0.37611						7.035	9.975
				1.17817	0.892843						20.58	1.89
				0.195634	1.28149						0.63	2.835
				0.547193	0.591955						5.775	0.42
				0.190644	0.20895						0.84	3.15
				0.529106	0.123281						11.13	8.4
				0.0467775	1.12833						0.945	11.34
				0.218295	0.356469						14.805	1.365
				0.12474	0.90538						0.945	4.305
				0.180249	1.03075						1.26	6.09
				0.72765	0.25074						5.04	4.725
				0.267359	1.18412						1.89	3.255
				1.55239	0.26265						23.31	0.945
				0.190644	0.27853						7.77	1.26
				0.143451	0.318858						1.365	12.18
				0.61081	1.22382						1.89	9.45
				0.535758	0.198502						7.035	5.04
				0.866319	0.92544						8.715	8.505
				0.950311	0.371513						1.47	7.665
				0.13368	0.55727						2.31	2.835
				1.00977	0.20895						1.89	3.675
				0.0532224	1.6716						11.97	8.4
				0.987525	0.20895						10.29	3.045
				0.779625	0.00438795						1.995	5.145
				0.0837837	0.191189						2.31	0.63
				1.4553	0.50148						0.42	1.26
				1.14345	0.45969						8.61	0.84
				1.14345	0.522375						8.505	1.05
				0.0979209	0.8358						3.045	4.2
				0.10395	0.325126						6.3	2.52
				0.15842	0.0737594						0.84	3.465
				0.0575883	0.0491033						0.735	5.04
				0.352598	0.00940275						3.045	5.775
				0.930976	0.641685						3.255	5.46
				0.91476	0.647745						3.465	0.735
				0.0451143	0.4179						4.095	7.77
				0.941579	1.00547						1.575	8.4
				0.140748	1.04475						3.15	5.775
				0.63659	0.235069						0.735	2.52
				0.669854	0.20895						4.2	5.67
				0.08316	1.85443						1.155	4.2
				0.11185	0.44778						4.2	7.245
				0.441787	0.649417						5.985	3.78
				0.438877	0.0522375						0.735	3.78
				0.900831	0.121191						3.675	4.095
				0.51975	0.374438						1.47	7.035
				0.0970893	1.88055						15.12	10.08
				0.189237	0.940275						0.735	11.235
				0.127312	0.170921						0.63	3.675
				0.763875	0.104475						1.26	6.825
				0.160108	1.2537						1.785	2.625
				0.139331	1.11433						1.575	5.145
				1.288	0.867978						0.735	1.26
				0.24444	0.20895						9.45	2.94
				0.0904428	0.0896395						1.575	5.985
				0.0959427	1.22382						1.05	4.935
				0.514139	1.51489						1.365	2.205
				0.458325	1.34334						1.26	5.985
				0.562212	0.202473						0.945	8.505
				0.37603	0.14919						5.145	8.82
				0.10185	0.0927738						3.78	0.735
				0.30555	0.0612224						1.47	0.84
				0.150127	0.897649						5.355	7.77
				0.216329	1.70963						2.205	1.995
				0.24444	0.527808						2.52	9.765
				0.23507	1.20898						1.26	7.455
				0.0452214	1.17325						2.415	2.1
				0.380919	0.705206						9.345	2.73
				0.10185	0.562493						9.975	1.365
				0.494787	1.6716						0.84	4.41
				0.162145	1.00986						1.05	3.045
				0.220607	0.787533						0.84	7.98
				0.6111	0.17907						0.84	1.89
				0.853096	0.147519						1.995	3.57
				0.456899	0.4179						0.84	11.55
				0.10185	0.13937						2.73	13.965
				0.0784245	0.10155						3.675	2.835
				0.640229	0.155041						6.72	2.73
				0.0431844	0.132056						0.63	4.305
				1.10589	0.76622						0.63	9.87
				1.24766	0.62685						5.67	4.305
				0.168256	0.820965						1.575	13.86
				0.89628	0.194115						2.1	7.98
				0.0627396	0.182831						4.41	4.515
				0.107961	0.909559						6.93	4.83
				0.217348	1.04475						7.77	11.55
				0.0120183	0.957618						4.515	10.92
				0.145442	1.6716						1.26	14.07
				0.149923	0.867978						0.63	5.355
				0.168867	0.900577						13.44	0.945
				0.0943131	0.736025						3.045	4.095
				0.0012222	0.48636						0.84	11.13
				0.0804615	0.455962						9.345	7.245
				0.543268	0.0869368						1.47	3.465
				0.0792393	1.31723						4.935	15.12
				0.984482	0.0790335						1.68	8.82
				0.421048	1.01325						0.63	5.04
				0.145442	0.0674824						0.63	5.775
				0.187404	1.06391						3.57	4.095
				0.169071	0.64848						1.365	2.52
				0.191071	0.337818						0.84	3.99
				0.678932	0.60795						1.155	1.05
				0.129553	0.506625						5.88	2.94
				0.173349	0.88862						4.62	5.565
				0.248921	0.463258						2.625	1.47
				0.150942	0.385035						3.99	1.575
				1.16109	0.144692						1.68	9.66
				0.0839244	0.562962						5.88	5.985
				0.792189	0.82742						2.31	1.995
				0.950668	0.187046						5.145	8.4
				0.797893	0.515744						3.465	7.98
				0.637377	0.506625						2.625	1.47
				0.118757	0.132533						8.085	6.405
				0.24444	0.759938						10.29	9.66
				0.0499065	1.36059						2.415	11.865
				0.0370734	0.0674824						4.305	12.285
				0.160108	0.88862						0.84	2.1
				0.116313	0.965627						1.26	4.83
				0.320013	0.222915						0.945	7.77
				0.28518	0.0429618						0.735	1.155
				0.116313	0.177319							8.19
				0.163775	0.32424							10.29
				0.179663	0.270132							4.095
				0.156645	0.93219							1.68
				0.882632	0.128277							1.68
				0.24444	0.554248							9.555
				0.02037	0.0674824							11.34
				0.831707	0.24014							9.03
				0.150942	0.945768							9.45
				0.271532	0.36477							8.19
				0.167849	0.675432							5.46
				1.29859	0.878082							2.625
				0.6111	0.0549181							2.835
				0.6111	1.06391							2.625
				0.111017	1.17537							8.61
				0.780782	0.37774							1.995
				0.725172	0.244599							1.785
				0.105109	0.4053
				0.181089	1.14842
				0.156645	0.696711
				0.181089	0.898347
				0.543268	0.195355
				0.241996	0.214606
				0.271532	0.0522837
				0.151349	1.03858
				0.155016	0.634902
				0.869188	0.692455
				0.04074	0.119158
				0.111017	0.0751832
				0.8148	0.112876
				0.331012	0.0982853
				0.50925	0.348558
				0.0904428	0.93219
				1.06943	1.04223
				0.129757	0.0674824
				0.232829	1.49961
				0.0391104	0.0271551
				0.230181	0.245814
				0.15746	0.222915
				0.0533694	0.798644
				0.188015	0.543913
				0.2037	0.130304
				0.746968	0.790335
				0.130979	0.60795
				0.397215	0.115713
				0.0452214	0.436508
				0.0941094	0.101325
				0.215107	0.619906
				0.130979	1.07567
				0.581971	0.835931
				0.232829	0.584037
				0.15359	0.802089
				0.129553	0.105378
				0.315735	0.464068
				1.08633	0.17509
				0.8148	0.839579
				0.135868	1.11458
				0.4074	0.395168
				0.112646	0.60795
				0.08148	0.072346
				0.26481	0.313094
				0.14809	0.129696
				0.0560175	0.106594
				0.18333	0.0915978
				0.354642	0.14915
				0.995889	0.56742
				0.44814	0.0869368
				0.475232	0.0553235
				0.483787	0.8106
				0.232829	1.44388
				0.113257	0.0954481
				0.164997	0.0190491
				0.44814	0.118753
				0.232218	0.0691037
				0.840263	0.962588
				0.50925	0.0591738
				0.560175	0.0877475
				0.0749616	0.149556
				0.185367	0.104973
				0.167238	0.64848
				0.379697	0.240748
				0.2037	0.739065
				0.188015	0.131115
				0.0833133	0.0772097
				0.158479	0.469337
					1.01325
					0.847482
					0.0960561
					0.557288
					0.987919
					0.53682
					0.08106
					0.179345
					0.120171
					0.0484334
					0.922057
					1.28744
					0.285737
					0.759938
					1.43699
					1.05378
					1.26656
					0.109431
					0.123617
					0.103149
					0.274996
					0.574107
