# Supplementary material for: RNA-directed activation of cytoplasmic dynein-1 in reconstituted transport RNPs
Source: eLife. 2018 Jun 26;7:e36312. doi: 10.7554/eLife.36312 (PMC6056234; doi:10.7554/eLife.36312)
Supplement: Figure 7—figure supplement 1—source data 1. [file elife-36312-fig7-figsupp1-data1.xlsx]

## Sheet: Sheet1
Figure 7 - figure supplement 1B	Fraction of motile Egl puncta TMR + A647	Fraction of motile Egl puncta TMR	Fraction of motile Egl puncta A647
	0.375	0.5	0.125
	0.333333	0.333333	0.333333
	0.875	0.125	0
	0.307692	0.384615	0.307692
	0.529412	0.352941	0.117647
	0.166667	0.5	0.333333
	0.5	0.3	0.2
	0.444444	0.444444	0.111111
	0.25	0.5	0.25
	0.333333	0.416667	0.25
	0.3	0.6	0.1
	0.333333	0.666667	0
	0.5	0.166667	0.333333
	0.583333	0.166667	0.25
	0.363636	0.272727	0.363636
