# Supplementary material for: RNA-directed activation of cytoplasmic dynein-1 in reconstituted transport RNPs
Source: eLife. 2018 Jun 26;7:e36312. doi: 10.7554/eLife.36312 (PMC6056234; doi:10.7554/eLife.36312)
Supplement: Figure 7—figure supplement 3—source data 1. — Raw, unfitted values for RNA velocity and run length were used to calculate statistical significance in Figure 7—figure supplement 3A,B. [file elife-36312-fig7-figsupp3-data1.xlsx]

## Sheet: Sheet1
Figure 7 - figure supplement 3A	RNA velocity bin center (μm sec-1; frequency distribution)	Frequency of RNA velocity Cy3 + Cy5 (dual)	Frequency of RNA velocity Cy3 or Cy5 (single)	RNA velocity Cy3 + Cy5 (dual) (μm sec-1; raw values)	RNA velocity Cy3 or Cy5 (single) (μm sec-1; raw values)		Figure 7 - figure supplement 3B	RNA run length bin center (μm; 1-cumulative frequency distribution)	1-cumulative frequency of RNA run length Cy3 + Cy5 (dual)	1-cumulative frequency of RNA run length Cy3 or Cy5 (single)	RNA run length Cy3 + Cy5 (dual) (μm; raw, unfitted values)	RNA run length Cy3 or Cy5 (single) (μm; raw, unfitted values)
	0	0.0555556	0.0552764	0.764341	0.274331			0	1	1	2.73	5.145
	0.1	0.266667	0.261307	1.2348	0.230084			1	0.932203	0.772	10.08	0.735
	0.2	0.111111	0.183417	0.16464	0.2058			2	0.79661	0.596	6.3	2.94
	0.3	0.111111	0.100503	1.029	0.28812			3	0.627119	0.4	1.995	7.14
	0.4	0.0666667	0.0477387	0.631189	0.8232			4	0.542373	0.348	4.305	6.3
	0.5	0.0444444	0.0552764	0.441029	0.15682			5	0.423729	0.264	1.995	3.36
	0.6	0.0555556	0.0753769	0.0629748	0.197568			6	0.237288	0.204	7.455	2.52
	0.7	0.1	0.0552764	0.122245	0.0858186			7	0.169492	0.16	2.94	0.945
	0.8	0.0555556	0.0552764	0.0310758	0.148176			8	0.169492	0.148	2.94	5.145
	0.9	0.0333333	0.0427136	0.635305	0.168344			9	0.101695	0.112	5.67	1.47
	1	0.0555556	0.0226131	0.384229	0.36015			10	0.0677966	0.068	5.25	6.405
	1.1	0.0111111	0.0251256	0.4116	0.0456876			11	0.0169492	0.028	5.88	1.155
	1.2	0.0333333	0.00753769	0.74088	0.2058			12	0.0169492	0.02	4.725	4.515
	1.3	0	0.00251256	0.151675	0.0882882			13	0	0.016	11.34	1.47
	1.4	0	0.00502513	0.137269	0.263012			14	0	0	8.715	4.62
	1.5	0	0	0.025725	0.129654			15	0	0	4.41	3.675
	1.6	0	0	0.12348	0.06174						6.09	3.99
	1.7	0	0.00251256	0.19942	0.112161						10.815	2.625
	1.8	0	0.00251256	0.32146	0.24696						4.095	4.305
	1.9	0	0	0.0675024	0.06174						13.335	0.945
				0.145295	0.190365						5.46	0.735
				0.24696	0.4116						2.52	7.35
				0.335866	0.101048						3.255	9.765
				0.2058	0.11566						2.1	2.415
				0.047334	0.14159						5.775	0.63
				0.24943	0.158054						8.82	6.93
				0.7203	0.0640038						1.785	1.89
				0.70219	0.754669						1.47	10.815
				0.0876708	0.800356						9.135	2.835
				0.583031	0.22638						1.995	10.71
				0.685931	0.168344						7.14	5.04
				0.334425	0.0744996						3.255	1.575
				0.422507	0.703219						6.09	10.92
				0.797475	0.3087						4.515	9.03
				0.52232	0.160112						3.255	4.83
				0.86436	0.464696						2.94	2.1
				0.155138	0.2058						3.57	0.945
				0.252771	0.55566						9.555	2.205
				0.709289	0.583031						4.41	5.355
				1.17222	0.526025						1.575	4.83
				0.28959	0.788831						4.935	2.73
				0.689431	0.06174						0.525	2.73
				1.03425	0.300056						1.05	2.94
				0.914484	0.303761						5.88	6.615
				0.121214	0.529112						11.13	1.47
				0.689431	0.28812						1.365	1.995
				0.0459207	0.6174						3.255	2.415
				0.666471	0.0911694						3.465	1.365
				0.45507	0.467166						6.195	3.15
				0.33096	0.9261						7.245	9.45
				0.127443	0.0969318						6.09	1.47
				0.585862	0.0605052						9.135	1.89
				0.753637	0.108457						5.355	9.765
				0.89397	0.0983724						6.3	0.63
				0.277131	0.651769						1.575	7.56
				0.44553	0.74088						5.67	3.99
				0.0939708	0.32681						2.415	3.255
				0.0993762	0.124921						7.35	1.575
				0.245738	0.230084						5.145	2.52
				0.122245	0.4116							2.1
				1.18254	0.788831							0.63
				0.793762	0.142002							0.63
				0.135551	0.37044							5.67
				0.61081	0.28812							11.655
				0.0648648	0.954089							2.625
				0.0945945	0.025725							5.04
				0.187734	0.1313							2.1
				1.10187	0.26754							6.405
				0.0555093	0.2058							12.915
				0.12474	0.168344							1.68
				0.537006	0.480131							1.155
				0.159459	0.7203							11.025
				0.534511	0.192011							1.575
				0.655717	0.122245							6.3
				0.138669	0.5145							6.195
				0.285863	0.891731							1.26
				0.106445	0.891731							8.82
				0.0594594	0.12101							1.995
				1.00478	0.235229							3.045
				0.951974	0.525202							3.465
				0.135967	0.125332							7.455
				0.271933	0.323312							2.73
				0.0762993	0.0368382							3.465
				0.10395	0.376408							2.31
				0.0363825	0.12348							3.045
				0.0875259	0.24696							1.155
				0.80187	0.0777924							9.87
				0.95634	0.6174							2.205
				0.274636	0.0788214							2.625
				0.377339	0.579944							2.625
					0.385875							8.715
					0.214649							2.835
					1.029							1.785
					0.077175							1.575
					0.12348							3.045
					1.15762							1.89
					0.37044							0.84
					0.32146							1.575
					0.0685314							9.555
					0.632629							3.36
					0.282975							10.71
					0.261983							1.68
					0.6174							11.235
					0.0588588							1.89
					0.448438							3.78
					0.599495							1.365
					0.8232							6.72
					0.8232							14.49
					1.1319							1.785
					0.094668							9.03
					0.74088							14.385
					0.78204							10.185
					0.320225							3.255
					0.0434238							3.36
					0.289561							2.52
					0.90552							14.28
					0.714332							10.5
					0.0726474							5.88
					0.3087							3.36
					0.673583							1.68
					0.364883							4.515
					0.0909636							2.205
					0.11319							4.62
					0.6174							1.995
					0.52232							0.63
					0.696633							1.365
					1.11132							0.945
					0.151675							6.825
					0.274331							4.2
					0.485071							0.735
					0.646829							2.205
					0.1029							0.945
					0.45276							9.975
					0.08232							5.88
					0.0376614							9.45
					0.137269							4.725
					0.128625							6.72
					0.077175							10.5
					0.0989898							0.63
					0.14406							10.605
					0.282975							0.525
					0.459621							3.57
					1.18463							4.2
					0.0591591							5.565
					0.594694							2.625
					0.0426111							14.385
					0.129281							6.72
					0.0817057							1.05
					0.0918414							3.255
					0.155138							7.665
					0.148932							3.15
					0.551669							6.09
					0.775687							9.345
					0.252771							3.99
					0.185131							1.995
					0.283384							2.31
					0.135073							1.05
					0.241394							1.05
					0.307379							1.68
					0.316274							2.415
					0.0788099							2.94
					0.230638							3.465
					0.062055							2.31
					0.0897729							1.68
					0.672262							5.25
					1.01832							2.52
					0.632134							1.68
					0.653232							1.26
					0.792856							0.735
					0.319583							4.83
					0.275731							4.725
					0.20685							2.205
					0.448244							4.725
					0.20685							0.63
					0.396531							6.09
					0.337166							1.05
					0.174995							3.99
					0.916139							1.785
					0.945511							10.08
					0.8274							4.62
					1.00467							5.985
					1.14926							6.3
					0.723975							4.305
					0.113974							9.975
					0.0446796							1.575
					0.945511							3.99
					0.118111							1.47
					0.62055							3.045
					0.24822							3.465
					0.118111							1.365
					0.0105494							8.715
					0.0320617							1.155
					0.118111							0.84
					0.016548							2.31
					0.20685							1.26
					0.879112							1.26
					0.33096							12.18
					0.86877							3.465
					0.517125							1.785
					0.262079							3.15
					0.12411							0.84
					0.896281							1.26
					0.20685							0.84
					0.0997017							3.36
					0.0295795							3.255
					0.4137							2.73
					0.112733							2.52
					0.145209							6.09
					0.723975							2.625
					1.44795							2.1
					0.0775688							1.575
					0.70329							2.73
					0.59759							2.625
					0.551669							2.625
					0.482581							2.1
					0.107355							1.575
					0.243256							7.875
					0.775687							1.47
					0.594694							5.46
					0.77093							1.26
					0.161343							1.155
					0.0713633							1.26
					0.130936							10.29
					0.62055							10.71
					0.317101							0.63
					0.155138							1.05
					0.79782							9.87
					1.02039							9.45
					0.115009							1.26
					0.0901866							0.63
					1.03425							1.05
					0.180994							5.355
					0.225673							6.3
					0.268905							7.35
					0.0556427							1.365
					1.03425							1.26
					0.13135							1.05
					0.187406							1.68
					0.155138							2.73
					0.574629							5.355
					0.517125							0.945
					0.20685							3.99
					0.155138							3.15
					0.888214							2.94
					0.62055							9.765
					0.62055							5.25
					1.09072							6.51
					1.11699							2.73
					0.16548							0.63
					0.672262							2.94
					0.26332
					0.302415
					0.187199
					0.187199
					1.13767
					0.20685
					0.517125
					0.66192
					1.18939
					0.965369
					1.70651
					0.91014
					1.10313
					0.66192
					0.35723
					0.44328
					0.0812921
					0.23643
					0.8274
					0.361988
					0.164865
					0.277131
					0.18711
					0.87318
					0.779625
					0.0733887
					0.57422
					0.129938
					1.12869
					0.504989
					0.110187
					0.485031
					0.154054
					0.56133
					0.0488565
					0.0837837
					0.131393
					0.155925
					0.109979
					0.0397089
					0.642619
					0.109563
					0.155925
					0.114137
					0.31185
					0.04158
					0.554469
					0.718294
					0.138669
					0.0656964
					0.753637
					0.2079
					0.0910602
					0.0871101
					0.352183
					0.762369
					0.0153846
					0.0733887
					1.14345
					0.8316
					0.49896
					0.254054
					0.140748
					0.10395
					0.155925
					0.44553
					0.127443
					0.0218295
					0.11684
					0.0756756
					0.2079
					0.0276507
					0.883575
					0.0692307
					0.0245322
					0.10395
					0.24948
					0.0615384
					0.179834
					0.716008
					1.35135
					0.16632
					0.548024
					0.472557
					0.10395
					0.346569
					0.222661
					0.174428
					0.305821
					0.157588
					0.0567567
					0.16632
					0.6237
					0.820581
					0.485031
					0.164033
					0.22869
					0.600623
					0.24948
					0.152391
					0.226819
					0.683159
					0.22869
					0.655717
					0.85239
					0.551351
					0.113306
					0.129938
					0.6237
					0.147609
					0.93555
					1.31663
					0.277131
					1.80187
					0.8316
					0.17817
					0.138669
					0.173181
					0.148441
					0.70686
					0.2079
					0.59397
					0.970269
					0.117463
					0.4158
					0.51975
					0.0120582
					0.130769
					0.0438669
					0.883575
					0.0850311
					0.29106
					1.07422
					0.779625
					0.181913
					0.135135
					0.127027
					0.16632
					0.101871
					0.04158
					0.2079
					0.072765
					0.70686
					0.389813
					0.25738
					0.10395
					0.158004
					0.0434511
